# Supplementary material for: Transcriptome Analysis of Co-Cultures of THP-1 Human Macrophages with Inactivated Germinated Trichophyton rubrum Conidia
Source: J Fungi (Basel). 2023 May 12;9(5):563. doi: 10.3390/jof9050563 (PMC10219549; doi:10.3390/jof9050563)
Supplement: Supplementary file 1 [file jof-09-00563-s001.zip]

Archive with 1 entries (1 files):
- jof-2312914-supplementary.pdf
